# Supplementary material for: Investigation of Algerian Crataegus monogyna Jacq Phenolic Compounds (Using LC-ESI-MS/MS Analysis, Antioxidant Activity, and Enzyme Inhibition) and Their Potential Implications for Food and Nutraceutical Applications
Source: Antioxidants (Basel). 2024 Nov 4;13(11):1350. doi: 10.3390/antiox13111350 (PMC11590885; doi:10.3390/antiox13111350)
Supplement: Supplementary file 1 [file antioxidants-13-01350-s001.zip]

Archive with 1 entries (1 files):
- antioxidants-3220461-supplementary.pdf
